# Supplementary material for: Identification of Candidate Lung Function-Related Plasma Proteins to Pinpoint Drug Targets for Common Pulmonary Diseases: A Comprehensive Multi-Omics Integration Analysis
Source: Curr Issues Mol Biol. 2025 Mar 1;47(3):167. doi: 10.3390/cimb47030167 (PMC11941423; doi:10.3390/cimb47030167)
Supplement: Supplementary file 1 [file cimb-47-00167-s001.zip]

Archive with 1 entries (1 files):
- cimb-3428330-supplementary.pdf
